# Supplementary material for: Ginsenosides improve reproductive capability of aged female Drosophila through mechanism dependent on ecdysteroid receptor (ECR) and steroid signaling pathway
Source: Front Endocrinol (Lausanne). 2022 Aug 9;13:964069. doi: 10.3389/fendo.2022.964069 (PMC9396376; doi:10.3389/fendo.2022.964069)
Supplement: Supplementary file 1 [file Table_1.xlsx]

## Sheet: Percent of survival
Percent of survival															Percent of survival
	Control	0.25mg/ml	0.5mg/ml	1mg/ml				Control	0.25mg/ml	0.5mg/ml	1mg/ml					Control	0.25mg/ml	0.5mg/ml	1mg/ml				Control	0.25mg/ml	0.5mg/ml	1mg/ml
1	100	100	100	100			1	0	2	0	0				1	100	100	100	100			1	0	0	0	0
2	100	99	100	100			2	3	0	3	3				2	100	100	100	100			2	0	0	0	0
3	99	99	99	99			3	0	0	0	0				3	100	100	100	100			3	0	0	0	0
4	99	99	99	99			4	0	0	0	0				4	100	100	100	100			4	0	5	0	5
5	99	99	99	99			5	6	6	0	0				5	100	99	100	99			5	0	0	0	0
6	98	98	99	99			6	0	0	0	0				6	100	99	100	99			6	0	0	0	0
7	98	98	99	99			7	0	0	0	0				7	100	99	100	99			7	16	0	0	0
8	98	98	99	99			8	45	0	0	0				8	98	99	100	99			8	27	0	9	0
9	93	98	99	99			9	0	70	100	70				9	95	99	99	99			9	10	40	30	30
10	93	91	89	92			10	0	0	22	0				10	94	95	96	96			10	44	0	44	0
11	93	91	87	92			11	48	36	24	0				11	90	95	92	96			11	36	0	48	60
12	89	88	85	92			12	65	39	26	26				12	87	95	88	91			12	13	0	26	39
13	84	85	83	90			13	70	42	28	70				13	86	95	86	88			13	56	70	42	0
14	79	82	81	85			14	75	60	30	0				14	82	90	83	88			14	30	90	15	15
15	74	78	79	85			15	80	48	16	64				15	80	84	82	87			15	80	64	64	16
16	69	75	78	81			16	85	119	34	0				16	75	80	78	86			16	85	68	85	17
17	64	68	76	81			17	90	54	72	0				17	70	76	73	85			17	72	72	54	36
18	59	65	72	81			18	76	38	19	95				18	66	72	70	83			18	76	76	38	57
19	55	63	71	76			19	100	60	20	20				19	62	68	68	80			19	100	140	80	0
20	50	60	70	75			20	42	63	42	21				20	57	61	64	80			20	126	63	84	21
21	48	57	68	74			21	66	44	66	88				21	51	58	60	79			21	66	110	110	22
22	45	55	65	70			22	46	115	115	23				22	48	53	55	78			22	69	92	69	115
23	43	50	60	69			23	48	96	72	48				23	45	49	52	73			23	120	72	48	72
24	41	46	57	67			24	100	75	100	50				24	40	46	50	70			24	50	150	125	100
25	37	43	53	65			25	52	78	156	130				25	38	40	45	66			25	78	78	78	104
26	35	40	47	60			26	135	54	27	135				26	35	37	42	62			26	0	54	54	81
27	30	38	46	55			27	140	112	56	56				27	35	35	40	59			27	168	140	112	84
28	25	34	44	53			28	145	116	87	87				28	29	30	36	56			28	116	58	116	145
29	20	30	41	50			29	150	150	90	90				29	25	28	32	51			29	210	60	60	60
30	15	25	38	47			30	155	155	93	62				30	18	26	30	49			30	155	186	93	93
31	10	20	35	45			31	160	160	160	64				31	13	20	27	46			31	96	160	32	96
32	5	15	30	43			32	165	99	165	165				32	10	15	26	43			32	66	165	33	66
33	0	12	25	38			33	0	68	170	102				33	8	10	25	41			33	102	136	204	34
34		10	20	35			34		140	175	70				34	5	6	19	40			34	175	140	105	0
35		6	15	33			35		36	144	72				35	0	2	16	40			35	0	72	72	108
36		5	11	31			36		148	111	37				36		0	14	37			36		0	148	185
37		1	8	30			37		38	152	76				37			10	32			37			190	114
38		0	4	28			38		0	78	117				38			5	29			38			78	117
39			2	25			39			40	200				39			3	26			39			120	280
40			1	20			40			41	82				40			0	19			40			0	41
41			0	18			41			0	126				41				18			41				126
42				15			42				86				42				15			42				129
43				13			43				132				43				12			43				88
44				10			44				225				44				10			44				225
45				5			45				184				45				5			45				230
46				1			46				47				46				0			46				0
47				0			47				0				47							47
															48							48
															49							49
															50							50
															51							51
																						Mean lifespans	22.42	23.61	24.66	25.56
																						maximum lifespans	29.7	33.65	35.65	41.95
								2147	2321	2534	2923
							Mean lifespans	21.47	23.21	25.34	29.23
							maximum lifespans	31.5	34.45	37.05	44.1

## Sheet: Climbing ability
	control	model	0.25mg/ml	0.5mg/ml	1mg/ml
1	5	3	3	4	5
2	3	1	1	2	6
3	6	4	4	5	5
4	8	1	6	7	5
5	7	5	5	6	7
6	6	4	4	5	7
7	8	3	6	7	6
8	5	3	3	4	7
9	5	3	3	4	5
10	5	3	3	4	8
11	5	3	3	4	4
12	6	4	4	5	5
13	5	3	3	4	3
14	7	3	5	6	6
15	6	4	4	5	4
16	6	4	4	5	5
17	5	3	3	4	3
18	4	2	2	3	7
19	5	3	3	4	7
20	6	4	4	5	7
21	8	3	6	7	6
22	6	4	4	5	7
23	7	3	5	6	5
24	7	5	5	6	8
25	5	3	3	4	4
26	5	3	3	4	5
27	5	3	3	4	3
28	5	3	3	4	6
29	6	4	4	5	7
30	5	3	3	4	5
31	7	3	5	6	8
32	6	4	4	5	4
33	6	4	4	5	5
34	5	3	3	4	3
35	4	2	2	3	6
36	5	3	3	4	4

## Sheet: Number of eggs
									ECR mutant Drosophila
	control	model	0.25mg/ml	0.5mg/ml	1mg/ml					Control	Model	Ginsenosides	ECR-/-	ECR-/--Ginsenosides				Control	Model	Rg1	Re	Rb1	Rf	Rg2	Rh1	Rc	F1	Rb2	Rb3	Rd	F2	Rk3	Rg3	PPT	CK	Rh2(s)	PPD
1	10	6	9	10	9				1	11	6	9	4	3			1	10	6	9	9	9	8	6	7	6	6	7	7	6	6	7	6	6	6	6	5
2	11	6	6	9	10				2	11	5	8	4	6			2	11	6	10	9	9	6	6	7	7	6	6	6	7	6	6	7	6	6	5	6
3	11	5	7	8	10				3	9	6	8	3	4			3	11	7	10	10	8	7	6	6	7	6	6	6	7	6	6	7	5	5	6	7
4	12	6	8	10	9				4	10	7	9	4	3			4	11	6	9	8	7	6	7	6	6	7	6	6	6	7	6	6	5	5	5	5
5	10	5	8	11	8				5	11	5	8	3	4			5	12	6	10	9	8	6	7	6	6	7	5	5	5	6	5	5	7	7	5	6
6	11	5	9	9	10				6	12	7	7	4	4			6	12	7	10	9	8	6	6	7	6	6	5	5	8	5	5	8	6	6	6	6
7	11	6	9	10	11				7	11	7	7	4	3			7	11	6	9	8	7	5	5	6	5	5	7	7	6	5	7	6	5	5	5	7
8	12	5	7	9	9				8	10	5	9	4	4			8	11	5	8	7	6	5	8	5	5	8	6	6	5	6	6	5	5	5	6	7
9	10	6	7	9	10				9	9	7	8	3	3			9	12	5	10	9	8	7	6	5	7	6	5	5	6	5	5	6	5	5	7	6
10	11	5	9	10	9				10	11	5	7	4	4			10	10	6	11	10	9	6	5	6	6	5	5	5	5	6	5	5	6	6	7	6
11	12	5	6	9	9				11	14	6	9	3	4			11	10	5	9	8	7	5	6	5	5	6	5	5	5	7	5	5	7	7	5	6
12	12	6	6	8	10				12	13	7	10	6	4			12	11	6	10	9	8	5	5	6	5	5	6	6	6	5	6	6	5	5	6	5
13	12	5	7	8	9				13	10	5	8	4	3			13	12	7	9	8	7	5	5	7	5	5	7	7	5	6	7	5	5	5	6	5
14	11	6	6	9	8				14	13	6	9	3	4			14	13	5	9	8	7	6	6	5	6	6	5	5	6	5	5	6	6	6	5	7
15	10	4	9	10	8				15	10	5	8	4	4			15	11	6	10	9	8	7	5	6	7	5	5	5	7	6	5	7	6	6	6	6
16	12	4	8	10	9				16	11	6	8	4	3			16	10	5	9	8	7	5	6	5	5	6	6	6	7	5	6	7	6	6	5	5
17	12	5	6	10	10				17	12	6	9	3	5			17	12	6	8	7	6	5	7	6	5	7	6	6	5	7	6	5	7	7	5	5
18	12	6	9	9	10				18	11	6	8	4	3			18	11	5	8	7	6	6	7	5	6	7	6	6	6	5	6	6	5	5	6	5
19	12	6	6	8	10				19	10	5	7	3	6			19	13	7	9	8	7	6	5	7	6	5	7	7	6	6	7	6	6	6	5	6
20	10	4	7	10	9				20	12	5	7	4	3			20	10	5	10	9	8	6	6	5	6	6	6	7	7	6	6	6	7	6	6	7
21	11	6	8	11	8				21	11	6	8	4	4			21	13	6	10	9	8	7	6	6	7	7	6	6	7	6	6	6	7	6	5	5
22	12	5	6	8	10				22	12	5	9	4	4			22	10	6	10	9	10	5	5	6	5	6	7	6	6	7	6	6	6	7	6	5
23	10	5	9	6	11				23	12	4	9	3	3			23	11	7	9	8	9	6	6	7	6	6	7	6	6	7	5	5	5	6	5	6
24	11	6	6	8	9				24	11	5	9	4	3			24	12	6	8	7	9	6	5	6	6	6	6	7	6	6	5	5	8	5	7	7
25	11	5	9	6	10				25	13	5	8	4	3			25	11	5	10	9	10	6	5	5	6	5	5	6	5	5	7	7	6	5	5	6
26	11	6	6	7	9				26	10	4	7	3	5			26	11	5	11	10	9	5	6	5	5	5	8	5	5	8	6	6	5	6	6	6
27	11	7	7	7	9				27	13	5	9	4	3			27	12	6	9	8	8	5	5	6	5	7	6	5	7	6	5	5	6	5	6	7
28	11	5	9	8	10				28	13	6	10	3	4			28	10	5	10	9	8	7	6	5	7	6	5	6	6	5	5	5	5	6	7	7
29	12	6	8	6	9				29	10	4	8	4	6			29	10	6	9	8	10	6	7	6	6	5	6	5	5	6	5	5	5	7	6	6
30	10	7	9	6	8				30	12	5	8	4	6			30	11	7	9	8	9	5	5	7	5	5	5	6	5	5	6	6	6	5	5	5
31	12	5	6	7	8				31	11	5	9	3	3			31	12	5	10	9	8	5	6	5	5	5	5	7	5	5	7	7	5	6	5	8
32	11	6	7	8	10				32	9	5	8	4	4			32	13	6	9	8	10	5	5	6	5	6	6	5	6	6	5	5	6	5	6	6
33	10	5	7	8	9				33	10	6	7	3	5			33	11	5	8	7	11	5	6	5	5	7	5	6	7	5	5	5	7	6	5	5
34	12	6	9	9	8				34	11	6	7	4	3			34	10	5	8	7	9	7	5	5	7	5	6	5	5	6	6	6	7	5	6	6
35	10	5	6	10	10				35	13	6	8	4	6			35	12	6	10	9	10	6	5	6	6	5	7	6	5	7	6	6	5	7	7	5
36	10	5	6	10	11				36	12	5	9	4	3			36	11	5	9	8	9	5	5	5	5	6	7	5	6	7	6	6	6	5	5	5
37	11	6	8	10	9				37	12	5	8	4	3			37	13	6	8	7	10	5	6	6	5	6	5	7	6	5	7	7	6	6	6	6
38	12	5	6	9	10				38	10	5	9	3	4			38	11	7	10	9	9	5	6	7	5	6	6	5	6	6	5	5	5	6	5	5
39	11	6	7	8	9				39	10	6	9	4	3			39	11	5	11	10	9	5	5	5	5	7	6	6	7	6	6	6	6	7	5	6
40	12	4	5	10	9				40	9	5	8	3	5			40	12	6	9	8	10	6	6	6	6	5	5	6	5	5	6	6	5	6	6	7
41	10	7	6	11	10				41	9	6	7	6	5			41	11	5	10	9	9	6	7	5	6	6	6	7	6	6	6	6	5	5	5	7
42	12	5	9	8	9				42	10	7	9	4	3			42	12	6	9	8	8	7	5	6	7	5	6	5	5	6	6	6	7	5	6	5
43	11	6	6	8	8				43	11	5	10	3	6			43	13	7	9	8	8	5	6	7	5	5	7	6	5	7	6	6	5	7	7	6
44	12	6	7	9	8				44	11	6	8	4	3			44	11	7	10	9	9	5	5	7	5	6	7	5	6	7	6	6	6	5	5	6
45	12	7	9	10	9				45	12	5	9	4	4			45	10	5	9	8	10	6	6	5	6	6	5	7	6	5	7	7	6	6	6	5
46	13	6	6	10	10				46	10	6	8	3	4			46	12	6	8	7	10	5	7	6	5	6	6	5	6	6	5	5	5	6	6	6
47	11	5	9	10	10				47	11	7	8	4	3			47	11	6	8	7	10	6	7	6	6	7	6	6	7	6	6	6	6	7	7	6
48	12	5	6	9	10				48	12	5	9	3	6			48	13	5	9	8	9	4	5	5	4	5	5	6	5	5	6	6	5	6	7	7
49	10	6	7	8	9				49	11	7	8	4	4			49	14	6	10	9	8	4	6	6	4	6	6	7	6	6	6	6	5	5	5	7
50	11	7	7	10	8				50	10	5	7	4	3			50	10	5	10	9	10	6	6	5	6	6	5	5	6	6	6	7	5	6	7	5
51	10	6	9	11	10				51	12	6	7	4	4			51	13	5	10	9	11	5	5	5	5	7	6	5	7	6	6	5	7	6	5	5
52	12	5	6	8	11				52	11	6	8	3	4			52	11	6	9	8	9	6	6	6	6	7	5	6	7	6	6	6	5	6	6	6
53	11	5	6	6	9				53	11	7	9	4	3			53	12	5	8	7	10	7	5	5	7	5	7	6	5	7	7	6	6	7	6	5
54	13	6	9	8	9				54	11	5	9	4	4			54	11	6	10	9	9	5	5	6	5	6	5	6	6	6	7	7	6	6	6	6
55	11	5	6	6	10				55	11	5	9	3	3			55	11	7	11	10	9	5	6	7	5	6	6	7	7	6	6	7	6	6	6	7
56	10	6	9	7	9				56	12	6	8	4	4			56	12	5	9	8	10	7	5	5	7	5	6	5	6	7	6	6	7	6	6	5
57	11	7	6	9	8				57	10	5	7	3	4			57	14	6	9	8	9	6	6	6	6	6	7	6	6	7	6	6	7	5	5	6
58	12	4	7	6	8				58	12	6	9	6	4			58	10	5	10	9	8	5	7	5	5	5	6	6	6	6	7	6	6	5	5	5
59	12	5	7	9	9				59	12	7	10	4	3			59	11	6	9	8	8	5	5	6	5	5	5	6	5	5	6	5	5	7	7	6
60	12	6	9	6	10				60	10	5	8	3	4			60	12	7	8	7	10	5	6	7	5	6	5	5	5	8	5	5	8	6	6	7
61	11	6	6	7	10				61	10	5	9	3	4			61	13	7	8	7	9	5	5	7	5	5	6	5	7	6	5	7	6	5	5	7
62	12	5	6	7	10				62	11	6	9	4	4			62	11	5	9	10	8	6	6	5	6	6	5	7	6	5	6	6	5	5	5	5
63	10	6	9	9	9				63	12	5	8	4	5			63	11	6	10	9	10	6	7	6	6	7	6	6	5	6	5	5	6	5	5	6
64	11	6	6	10	8				64	11	4	7	3	3			64	12	6	10	9	11	7	7	6	7	5	7	5	5	5	6	5	5	6	6	6
65	11	5	9	9	10				65	10	5	9	4	3			65	13	7	10	10	8	5	5	7	5	6	5	5	5	5	7	5	5	7	7	5
66	12	6	6	8	11				66	13	5	10	3	6			66	11	6	9	9	7	5	6	6	5	5	6	5	6	6	5	6	6	5	5	6
67	12	5	7	10	9				67	11	7	8	6	3			67	10	5	8	8	6	5	6	5	5	6	5	5	7	5	6	7	5	5	5	5
68	10	5	9	11	10				68	12	4	9	4	4			68	12	5	10	8	8	5	7	5	5	5	5	7	5	6	5	5	6	6	6	5
69	11	6	6	8	9				69	10	5	8	3	5			69	11	6	11	10	9	4	6	6	4	5	6	6	5	7	6	5	7	6	6	6
70	11	5	9	6	9				70	10	7	8	4	3			70	13	5	9	9	7	4	5	5	4	5	5	5	6	7	5	6	7	6	6	5
71	10	5	6	8	10				71	12	7	9	4	6			71	11	5	10	8	8	6	5	5	6	6	6	5	6	5	7	6	5	7	7	6
72	11	6	7	6	9				72	10	5	8	3	4			72	12	6	9	10	7	6	6	6	6	6	7	5	6	6	5	6	6	5	5	7
73	10	5	7	7	8				73	11	6	7	4	6			73	12	5	9	11	7	4	5	5	4	5	5	5	7	6	6	7	6	6	6	5
74	10	6	9	9	8				74	10	5	7	3	1			74	11	8	10	9	8	5	5	8	5	6	6	6	5	5	6	5	5	6	6	6
75	11	7	7	6	10				75	10	6	9	4	1			75	12	6	9	10	7	5	6	6	5	7	5	6	6	6	7	6	6	6	6	5
76	10	5	9	9	9				76	12	4	8	4	6			76	11	5	8	9	6	5	5	5	5	5	5	6	5	5	6	6	5	6	6	6
77	11	6	6	9	8				77	11	5	7	4	1			77	11	6	8	9	6	4	8	6	4	6	6	7	6	6	6	6	5	5	5	7
78	10	5	9	6	10				78	12	7	9	3	3			78	12	5	10	10	8	4	6	5	4	5	6	5	5	6	6	6	7	5	6	7
79	11	6	6	7	11				79	10	5	10	4	1			79	11	5	9	9	7	6	5	5	6	5	7	6	5	7	6	6	5	7	7	5
80	12	5	7	7	9				80	11	6	8	3	1			80	10	6	8	8	6	5	6	6	5	6	7	5	6	7	6	6	6	5	5	5
81	10	5	7	9	10				81	12	6	9	6	1			81	11	5	10	8	8	6	5	5	6	6	5	7	6	5	7	7	6	6	6	6
82	12	5	9	7	9				82	11	5	8	4	6			82	12	6	11	9	9	6	5	6	6	6	6	5	6	6	5	5	5	6	6	6
83	11	6	8	9	9				83	10	5	8	6	2			83	13	7	9	8	7	5	6	7	5	7	6	6	7	6	6	6	6	7	7	6
84	10	6	8	6	10				84	12	5	9	1	2			84	11	7	10	9	8	5	5	7	5	5	5	6	5	5	6	6	5	6	7	7
85	12	7	7	9	9				85	11	6	8	1	3			85	13	5	9	8	7	7	6	5	7	6	6	7	6	6	6	6	5	5	5	5
86	12	6	6	6	8				86	11	5	7	6	2			86	12	6	9	8	7	6	7	6	6	6	5	5	6	6	6	7	5	6	7	6
87	12	5	8	7	8				87	11	7	7	1	6			87	11	6	10	9	8	5	7	6	5	7	6	5	7	6	6	5	7	6	5	6
88	12	5	8	7	9				88	11	7	8	3	4			88	13	5	9	8	7	5	5	5	5	7	5	6	7	6	6	6	5	6	6	7
89	12	6	8	6	10				89	12	5	9	1	4			89	13	6	8	7	6	5	6	6	5	5	7	6	5	7	7	6	6	7	6	7
90	11	5	9	7	10				90	10	6	9	1	4			90	13	5	8	7	6	5	6	5	5	6	5	6	6	6	7	7	6	6	6	5
91	12	6	8	9	8				91	11	5	7	1	4			91	13	5	9	8	7	6	5	5	6	6	6	7	7	6	6	7	6	6	6	6
92	11	7	9	6	10				92	10	6	9	6	6			92	11	6	10	9	8	6	6	6	6	5	6	5	6	7	6	6	7	6	6	7
93	10	7	9	9	11				93	12	5	10	2	4			93	12	5	10	9	8	7	5	5	7	6	7	6	6	7	6	6	7	5	5	6
94	10	6	9	9	9				94	12	5	8	2	5			94	13	6	8	7	6	5	5	6	5	5	6	6	6	6	7	6	6	5	5	6
95	11	5	7	6	10				95	10	4	9	3	6			95	12	7	10	9	8	5	6	7	5	5	5	6	5	5	6	5	5	7	7	6
96	13	6	9	7	9				96	12	5	8	2	5			96	11	5	11	10	9	6	5	5	6	6	5	5	5	8	5	5	8	6	6	5
97	12	7	6	7	9				97	12	6	8	6	3			97	11	6	9	8	7	6	6	6	6	5	6	5	7	6	5	7	6	5	5	5
98	10	7	9	9	10				98	12	6	9	4	4			98	12	5	10	9	8	6	7	5	6	6	5	7	6	5	6	6	5	5	5	7
99	11	5	8	7	9				99	10	4	8	4	4			99	14	6	9	8	7	6	5	6	6	7	6	6	5	6	5	5	6	5	5	6
100	10	6	7	9	8				100	12	5	7	4	5			100	11	5	9	8	7	7	6	5	7	5	7	5	5	5	6	5	5	6	6	5

## Sheet: Number of pupae
											ECR mutant Drosophila
	control	model	0.25mg/ml	0.5mg/ml	1mg/ml							Control	Model	Ginsenosides	ECR-/-	ECR-/--Ginsenosides					Control	Model	Rg1	Re	Rb1	Rf	Rg2	Rh1	Rc	F1	Rb2	Rb3	Rd	F2	Rk3	Rg3	PPT	CK	Rh2(s)	PPD
1	8	4	7	8	6						1	9	5	7	1	1				1	8	4	7	6	5	3	4	4	3	3	4	4	3	4	4	4	4	5	3	3
2	9	2	4	5	9						2	9	3	6	2	2				2	9	4	8	7	6	3	4	4	3	4	4	4	4	3	4	4	3	3	4	3
3	9	4	5	3	8						3	8	4	6	0	2				3	9	4	8	7	6	4	4	4	4	5	3	3	6	5	3	3	5	4	3	3
4	11	4	6	8	6						4	7	5	7	1	2				4	11	4	7	6	5	3	4	4	3	3	4	4	3	6	4	4	6	4	3	6
5	9	3	6	5	6						5	9	3	6	2	2				5	9	3	6	5	4	5	3	3	5	5	3	3	5	3	4	4	3	5	3	3
6	10	2	7	7	8						6	11	5	5	1	3				6	10	4	8	7	6	6	4	4	6	3	4	4	3	5	4	4	5	3	4	4
7	9	4	3	8	10						7	8	4	5	2	1				7	9	4	9	8	7	3	4	4	3	4	3	3	4	3	4	4	3	3	4	5
8	11	2	5	7	7						8	7	3	7	3	2				8	11	4	7	6	5	5	4	4	5	4	3	3	4	4	4	4	4	4	3	5
9	8	4	5	7	9						9	8	2	6	0	1				9	8	4	8	7	6	3	4	4	3	5	3	3	5	4	4	4	4	4	3	5
10	10	2	3	8	5						10	9	3	5	1	2				10	10	4	7	6	5	4	4	4	4	3	4	4	3	3	4	4	3	6	3	3
11	11	3	4	7	8						11	13	4	7	2	3				11	9	3	7	6	5	5	3	3	6	3	4	4	3	5	3	3	5	3	4	4
12	10	4	4	6	8						12	8	5	8	2	1				12	10	4	8	7	6	3	4	4	3	4	3	3	4	3	4	4	3	5	3	5
13	11	3	5	6	8						13	9	3	6	2	2				13	11	3	7	6	5	5	3	3	5	3	4	4	3	4	5	5	4	3	5	4
14	10	2	4	5	5						14	12	5	7	2	1				14	10	4	6	5	4	3	4	4	3	5	3	3	5	5	3	3	5	4	4	3
15	9	3	3	5	7						15	9	3	6	3	2				15	9	3	6	5	4	4	3	3	4	4	4	4	4	3	4	4	3	4	3	5
16	11	3	6	8	5						16	10	4	6	1	1				16	9	3	7	6	5	4	3	3	4	5	3	3	5	5	3	3	5	3	4	5
17	10	3	4	5	9						17	11	4	7	2	1				17	10	3	8	7	6	5	3	3	5	6	4	4	6	3	4	4	3	5	4	4
18	11	4	7	7	9						18	7	5	6	1	2				18	11	4	8	7	6	3	4	4	3	3	4	4	3	4	3	3	4	3	4	3
19	10	4	4	3	7						19	8	3	5	2	3				19	10	4	8	7	6	3	4	4	3	5	4	4	5	4	3	3	4	4	4	3
20	9	3	5	8	8						20	11	3	5	3	1				20	9	3	7	6	5	4	3	3	4	3	4	4	3	5	3	3	5	4	4	4
21	9	4	6	5	4						21	10	4	6	1	3				21	9	4	6	5	4	3	4	4	3	4	4	4	4	3	4	4	3	3	4	4
22	10	3	4	6	9						22	10	3	7	2	2				22	10	3	8	7	6	5	3	3	5	5	3	3	6	3	4	4	3	5	3	4
23	9	2	7	4	10						23	11	2	7	1	2				23	9	4	9	8	6	4	4	4	4	3	4	4	3	4	3	3	4	3	4	4
24	9	4	4	6	8						24	10	4	7	2	1				24	9	4	7	6	6	3	4	4	3	5	3	3	5	3	4	4	3	4	5	4
25	10	3	7	4	8						25	8	3	6	3	1				25	10	3	8	7	7	5	3	3	5	3	4	4	3	5	3	3	5	5	3	4
26	10	4	4	5	6						26	7	2	5	1	1				26	10	4	7	6	8	3	4	4	3	4	4	3	4	3	3	4	3	4	4	3
27	9	5	5	5	9						27	12	3	7	0	2				27	9	5	7	6	8	4	5	5	4	4	4	5	4	3	3	4	4	4	4	3
28	9	3	3	6	8						28	12	4	8	1	3				28	9	3	8	7	8	5	3	3	5	4	4	3	5	3	3	5	4	4	4	5
29	10	2	6	4	8						29	9	2	6	1	1				29	10	4	7	6	7	3	4	4	3	4	4	4	3	4	4	3	3	4	4	5
30	9	3	7	4	5						30	9	3	6	0	3				30	9	3	6	5	6	5	3	3	5	3	3	6	3	4	4	3	5	3	3	4
31	9	4	4	5	7						31	10	2	7	1	1				31	9	4	6	5	8	4	4	4	4	4	4	3	4	3	3	4	3	4	4	4
32	10	2	5	6	9						32	6	3	6	0	2				32	10	4	8	7	9	3	4	4	3	3	3	5	3	4	4	3	4	5	5	3
33	9	3	5	6	6						33	7	4	5	1	4				33	9	3	7	6	7	2	3	3	2	4	4	3	5	3	3	5	5	3	3	3
34	10	2	3	7	7						34	8	4	5	2	1				34	10	4	6	5	8	3	4	4	3	3	3	4	4	4	4	4	3	4	4	3
35	8	4	4	5	9						35	9	5	6	2	4				35	8	4	8	7	7	4	4	4	4	3	3	4	5	3	3	5	5	3	3	4
36	9	3	4	8	6						36	11	3	7	0	1				36	9	3	9	8	7	5	3	3	5	3	3	5	6	4	4	6	3	4	4	3
37	10	4	6	5	8						37	11	3	6	1	1				37	8	4	7	6	8	3	4	4	3	4	4	3	3	4	4	3	4	3	3	3
38	10	3	4	7	6						38	8	3	7	2	1				38	10	3	8	7	7	4	3	3	5	4	4	3	5	4	4	5	4	3	3	4
39	10	4	5	6	9						39	8	4	7	3	1				39	10	4	7	6	6	3	4	4	3	3	3	4	3	4	4	3	5	3	3	4
40	11	3	3	5	6						40	8	3	6	2	1				40	11	3	7	6	5	4	3	3	4	4	4	3	4	4	4	4	3	4	4	3
41	8	5	4	9	8						41	8	5	5	2	4				41	8	5	8	7	6	4	5	5	4	3	3	5	5	3	3	6	3	4	4	4
42	10	3	7	6	9						42	7	6	7	1	0				42	10	3	7	6	5	5	3	3	5	4	4	4	3	4	4	3	4	3	3	4
43	10	4	4	6	8						43	8	3	8	1	3				43	10	4	6	5	4	3	4	4	3	3	4	4	3	5	3	3	5	3	4	4
44	10	2	5	7	6						44	9	5	6	3	2				44	10	4	6	5	4	3	4	4	3	4	3	3	4	3	4	4	3	5	3	5
45	11	5	7	8	5						45	11	3	7	3	0				45	11	5	7	6	5	4	5	5	4	3	4	4	3	4	5	5	4	3	5	3
46	11	2	4	8	10						46	9	4	6	1	2				46	11	4	8	7	6	3	4	4	3	5	3	3	5	5	3	3	5	4	4	3
47	8	3	7	8	9						47	10	6	6	2	0				47	8	3	8	7	6	2	3	3	2	4	4	4	4	3	4	4	3	4	3	4
48	11	4	4	7	8						48	11	3	7	2	2				48	11	4	8	7	6	4	4	4	4	5	3	3	5	5	3	3	5	3	4	5
49	9	4	5	6	8						49	9	5	6	3	2				49	9	4	7	6	5	3	4	4	3	6	4	4	6	3	4	4	3	5	4	4
50	9	6	5	5	7						50	7	3	5	2	1				50	9	5	6	5	4	2	5	6	2	3	4	4	3	4	3	3	4	3	4	5
51	8	4	7	5	9						51	11	4	5	1	2				51	8	4	8	7	6	3	4	4	3	5	4	4	5	4	3	3	4	4	4	3
52	11	4	4	6	8						52	10	4	6	2	1				52	11	4	9	8	7	4	4	4	4	3	4	4	3	5	3	3	5	4	4	3
53	10	3	4	4	6						53	10	5	7	2	2				53	10	3	7	6	5	2	3	3	2	4	4	4	4	3	4	4	3	3	4	3
54	10	2	3	6	6						54	10	3	7	1	3				54	10	4	7	6	5	3	4	4	3	5	3	3	6	3	4	4	3	5	3	3
55	8	3	4	4	7						55	9	3	7	2	1				55	8	3	8	7	6	2	3	3	2	3	4	4	3	4	3	3	4	3	4	4
56	7	4	3	5	6						56	8	4	6	3	2				56	7	4	7	6	5	3	4	4	3	5	3	3	5	3	4	4	3	4	5	6
57	8	5	4	7	5						57	8	3	5	2	1				57	8	5	6	5	4	4	5	5	4	3	4	4	3	5	3	3	5	5	3	3
58	9	4	5	4	5						58	11	5	7	2	2				58	9	3	6	5	4	4	3	3	4	4	4	3	4	3	3	4	3	4	4	4
59	11	3	5	7	6						59	11	4	8	1	1				59	8	3	7	6	5	5	3	3	5	4	4	5	4	3	3	4	4	4	4	4
60	8	2	7	4	7						60	9	3	6	2	3				60	8	4	8	7	6	3	4	4	3	4	4	3	5	3	3	5	4	4	4	3
61	8	2	4	5	7						61	7	3	7	1	2				61	8	4	8	7	6	3	4	4	3	4	4	4	3	4	4	3	3	4	4	6
62	10	4	4	5	7						62	11	4	7	1	2				62	10	4	8	7	6	4	4	4	4	3	3	6	3	4	4	3	5	3	3	6
63	7	2	7	7	6						63	11	3	6	0	4				63	7	4	7	6	5	3	4	4	3	4	4	3	4	3	3	4	3	4	4	3
64	8	3	4	5	5						64	10	2	5	1	1				64	8	3	6	5	4	2	3	3	2	3	3	5	3	4	4	3	4	5	5	6
65	8	4	7	7	7						65	7	4	7	0	2				65	8	4	8	7	6	4	4	4	4	4	4	3	5	3	3	5	5	3	3	3
66	9	4	4	6	8						66	12	3	8	1	3				66	9	4	9	8	7	3	4	4	3	3	3	4	4	4	4	4	3	4	4	3
67	11	3	5	8	6						67	10	5	6	2	0				67	11	3	7	6	5	5	3	3	5	3	3	4	5	3	3	5	5	3	3	4
68	8	4	7	5	7						68	11	2	7	0	3				68	8	3	8	7	6	2	3	3	2	3	3	5	6	4	4	6	3	4	4	4
69	9	5	4	6	6						69	8	3	6	1	3				69	9	5	7	6	5	3	5	5	3	4	4	3	3	4	4	3	4	3	3	4
70	9	4	7	4	6						70	8	2	6	0	2				70	9	5	7	6	5	2	5	5	2	4	4	3	5	4	4	5	4	3	3	3
71	8	2	4	6	7						71	11	4	7	1	3				71	8	4	8	7	6	4	4	4	4	3	3	4	3	4	4	3	5	3	3	3
72	9	4	5	4	6						72	8	3	6	2	1				72	9	4	7	6	5	3	4	4	3	4	4	3	4	4	4	4	3	4	4	3
73	8	3	5	5	5						73	10	5	5	2	2				73	8	3	6	5	4	5	3	3	5	3	3	5	5	3	3	6	3	4	4	5
74	8	2	7	7	8						74	7	3	5	0	0				74	8	4	6	5	4	3	4	4	3	3	4	4	3	5	3	3	6	3	4	3
75	8	5	5	4	8						75	7	4	7	2	0				75	8	5	8	7	6	4	5	5	4	2	3	3	2	3	4	4	3	4	3	4
76	7	2	3	7	7						76	9	2	6	1	2				76	7	3	7	6	6	2	3	3	2	3	4	4	3	5	3	3	5	3	4	2
77	10	4	4	7	6						77	10	3	5	2	0				77	10	4	6	5	7	3	4	4	3	4	5	5	4	3	4	4	3	5	3	4
78	8	2	7	4	8						78	11	5	7	1	2				78	8	4	8	7	8	5	4	4	5	4	3	3	4	4	4	3	4	3	3	6
79	9	4	4	5	9						79	8	3	8	2	0				79	9	4	9	8	8	3	4	4	3	5	3	3	5	4	4	5	4	3	3	4
80	10	2	5	5	7						80	9	4	6	2	0				80	10	4	7	6	8	4	4	4	4	3	4	4	3	4	4	3	5	3	3	4
81	8	4	5	7	8						81	9	4	7	3	0				81	8	4	8	7	7	4	4	4	4	3	4	4	3	4	4	4	3	4	4	3
82	10	5	3	5	7						82	9	3	6	1	1				82	10	4	7	6	6	3	4	4	3	4	4	4	4	3	3	6	3	4	4	3
83	9	4	6	7	7						83	8	3	6	2	1				83	9	4	7	6	8	3	4	4	3	3	4	4	3	4	4	3	4	3	3	5
84	8	2	6	4	9						84	9	3	7	0	1				84	8	4	8	7	9	3	4	4	3	2	3	3	2	3	3	5	3	4	4	3
85	10	2	5	7	4						85	8	4	6	0	1				85	10	5	7	6	7	4	5	5	4	4	4	4	4	4	4	3	5	3	3	4
86	10	4	4	4	8						86	9	3	5	2	1				86	9	4	6	5	8	3	4	4	3	3	4	4	3	3	3	4	4	4	4	3
87	10	3	3	5	5						87	9	6	5	0	2				87	10	3	6	5	7	6	3	3	6	5	3	3	5	3	3	4	5	3	3	3
88	9	2	6	5	6						88	8	4	6	2	1				88	9	4	7	6	7	4	4	4	4	2	3	3	2	3	3	5	6	4	4	4
89	11	4	6	4	8						89	9	3	7	0	2				89	11	4	8	7	8	3	4	4	3	3	5	5	3	4	4	3	3	4	4	5
90	10	3	7	5	8						90	7	5	7	0	3				90	10	3	8	7	7	5	3	3	5	2	5	5	2	4	4	3	5	4	4	5
91	11	2	6	7	6						91	10	3	5	0	2				91	9	4	6	5	6	3	4	6	3	4	4	4	4	3	3	4	3	4	4	3
92	9	5	3	4	8						92	7	4	7	1	1				92	9	6	8	7	6	4	6	6	4	5	3	3	5	5	3	3	6	3	3	3
93	9	5	7	4	9						93	9	3	8	1	2				93	9	5	9	8	7	3	5	5	3	3	3	4	4	3	5	3	3	6	3	4
94	7	4	7	7	7						94	9	3	6	1	4				94	7	4	7	6	5	3	4	4	3	4	2	3	3	2	3	4	4	3	4	4
95	8	2	5	4	8						95	7	3	7	1	1				95	8	4	8	7	6	3	4	4	3	2	3	4	4	3	5	3	3	5	3	3
96	10	2	7	5	7						96	9	3	6	1	2				96	10	5	7	6	5	3	5	5	3	3	4	5	5	4	3	4	4	3	2	4
97	8	5	4	5	7						97	9	4	6	2	2				97	8	6	7	6	5	4	6	6	4	5	4	3	3	4	4	4	3	4	4	3
98	8	2	3	4	8						98	9	4	7	1	2				98	8	4	8	7	6	4	4	6	4	3	5	3	3	5	4	4	5	4	3	3
99	9	4	6	5	7						99	8	3	6	2	2				99	9	4	7	6	5	3	4	4	3	4	3	4	4	3	4	4	3	5	5	4
100	8	4	5	7	6						100	9	3	5	3	4				100	8	4	6	5	4	3	4	4	3	4	3	4	4	3	4	4	4	3	2	3

## Sheet: Pupation rate
	control	model	0.25mg/ml	0.5mg/ml	1mg/ml				Control	Model	Rg1	Re	Rb1	Rf	Rg2	Rh1	Rc	F1	Rb2	Rb3	Rd	F2	Rk3	Rg3	PPT	CK	Rh2(s)	PPD
1	80	67	78	80	67			1	80	67	78	67	56	38	67	57	50	50	57	57	50	67	57	67	67	83	50	60
2	82	33	67	56	90			2	82	67	80	78	67	50	67	57	43	67	67	67	57	50	67	57	50	50	80	50
3	82	80	71	38	80			3	82	57	80	70	75	57	67	67	57	83	50	50	86	83	50	43	100	80	50	43
4	92	67	75	80	67			4	100	67	78	75	71	50	57	67	50	43	67	67	50	86	67	67	120	80	60	120
5	90	60	75	45	75			5	75	50	60	56	50	83	43	50	83	71	60	60	100	50	80	80	43	71	60	50
6	91	40	78	78	80			6	83	57	80	78	75	100	67	57	100	50	80	80	38	100	80	50	83	50	67	67
7	82	67	33	80	91			7	82	67	100	100	100	60	80	67	60	80	43	43	67	60	57	67	60	60	80	71
8	92	40	71	78	78			8	100	80	88	86	83	100	50	80	100	50	50	50	80	67	67	80	80	80	50	71
9	80	67	71	78	90			9	67	80	80	78	75	43	67	80	43	83	60	60	83	80	80	67	80	80	43	83
10	91	40	33	80	56			10	100	67	64	60	56	67	80	67	67	60	80	80	60	50	80	80	50	100	43	50
11	92	60	67	78	89			11	90	60	78	75	71	100	50	60	120	50	80	80	60	71	60	60	71	43	80	67
12	83	67	67	75	80			12	91	67	80	78	75	60	80	67	60	80	50	50	67	60	67	67	60	100	50	100
13	92	60	71	75	89			13	92	43	78	75	71	100	60	43	100	60	57	57	60	67	71	100	80	60	83	80
14	91	33	67	56	63			14	77	80	67	63	57	50	67	80	50	83	60	60	83	100	60	50	83	67	80	43
15	90	75	33	50	88			15	82	50	60	56	50	57	60	50	57	80	80	80	57	50	80	57	50	67	50	83
16	92	75	75	80	56			16	90	60	78	75	71	80	50	60	80	83	50	50	71	100	50	43	83	50	80	100
17	83	60	67	50	90			17	83	50	100	100	100	100	43	50	100	86	67	67	120	43	67	80	43	71	80	80
18	92	67	78	78	90			18	100	80	100	100	100	50	57	80	50	43	67	67	50	80	50	50	80	60	67	60
19	83	67	67	38	70			19	77	57	89	88	86	50	80	57	50	100	57	57	83	67	43	50	67	67	80	50
20	90	75	71	80	89			20	90	60	70	67	63	67	50	60	67	50	67	57	43	83	50	50	71	67	67	57
21	82	67	75	45	50			21	69	67	60	56	50	43	67	67	43	57	67	67	57	50	67	67	43	50	80	80
22	83	60	67	75	90			22	100	50	80	78	60	100	60	50	100	83	43	50	100	43	67	67	50	71	50	100
23	90	40	78	67	91			23	82	57	100	100	67	67	67	57	67	50	57	67	50	57	60	60	80	50	80	67
24	82	67	67	75	89			24	75	67	88	86	67	50	80	67	50	83	50	43	83	50	80	80	38	80	71	57
25	91	60	78	67	80			25	91	60	80	78	70	83	60	60	83	60	80	67	60	100	43	43	83	100	60	67
26	91	67	67	71	67			26	91	80	64	60	89	60	67	80	60	80	50	60	80	38	50	67	60	67	67	50
27	82	71	71	71	100			27	75	83	78	75	100	80	100	83	80	57	67	100	57	50	60	80	67	80	67	43
28	82	60	33	75	80			28	90	60	80	78	100	71	50	60	71	67	80	50	83	60	60	100	80	67	57	71
29	83	33	75	67	89			29	100	67	78	75	70	50	57	67	50	80	67	80	60	67	80	60	60	57	67	83
30	90	43	78	67	63			30	82	43	67	63	67	100	60	43	100	60	60	100	60	80	67	50	83	60	60	80
31	75	80	67	71	88			31	75	80	60	56	100	80	67	80	80	80	80	43	80	60	43	57	60	67	80	50
32	91	33	71	75	90			32	77	67	89	88	90	60	80	67	60	50	50	100	50	67	80	60	67	100	83	50
33	90	60	71	75	67			33	82	60	88	86	64	40	50	60	40	57	80	50	71	60	60	100	71	50	60	60
34	83	33	33	78	88			34	100	80	75	71	89	43	80	80	43	60	50	80	80	67	67	67	43	80	67	50
35	80	80	67	50	90			35	67	67	80	78	70	67	80	67	67	60	43	67	100	43	50	83	100	43	43	80
36	90	60	67	80	55			36	82	60	100	100	78	100	60	60	100	50	43	100	100	57	67	100	50	80	80	60
37	91	67	75	50	89			37	62	67	88	86	80	60	67	67	60	67	80	43	50	80	57	43	67	50	50	50
38	83	60	67	78	60			38	91	43	80	78	78	80	50	43	100	67	67	60	83	67	80	100	80	50	60	80
39	91	67	71	75	100			39	91	80	64	60	67	60	80	80	60	43	50	67	43	67	67	50	83	43	60	67
40	92	75	60	50	67			40	92	50	78	75	50	67	50	50	67	80	80	50	80	80	67	67	60	67	67	43
41	80	71	67	82	80			41	73	100	80	78	67	67	71	100	67	50	50	71	83	50	50	100	60	80	80	57
42	83	60	78	75	100			42	83	50	78	75	63	71	60	50	71	80	67	80	60	67	67	50	57	60	50	80
43	91	67	67	75	100			43	77	57	67	63	50	60	67	57	60	60	57	67	60	71	50	50	100	43	57	67
44	83	33	71	78	75			44	91	57	60	56	44	60	80	57	60	67	43	60	67	43	67	67	50	100	60	83
45	92	71	78	80	56			45	110	100	78	75	50	67	83	100	67	50	80	57	50	80	71	71	67	50	83	60
46	85	33	67	80	100			46	92	67	100	100	60	60	57	67	60	83	50	60	83	83	60	60	100	67	67	50
47	73	60	78	80	90			47	73	50	100	100	60	33	43	50	33	57	67	67	57	50	67	67	50	57	43	67
48	92	80	67	78	80			48	85	80	89	88	67	100	80	80	100	100	60	50	100	100	50	50	100	50	57	71
49	90	67	71	75	89			49	64	67	70	67	63	75	67	67	75	100	67	57	100	50	67	67	60	100	80	57
50	82	86	71	50	88			50	90	100	60	56	40	33	83	120	33	50	80	80	50	67	50	43	80	50	57	100
51	80	67	78	45	90			51	62	80	80	78	55	60	80	80	60	71	67	80	71	67	50	60	57	67	80	60
52	92	80	67	75	73			52	100	67	100	100	78	67	67	67	67	43	80	67	43	83	50	50	100	67	67	50
53	91	60	67	67	67			53	83	60	88	86	50	29	60	60	29	80	57	67	80	43	57	67	50	43	67	60
54	77	33	33	75	67			54	91	67	70	67	56	60	80	67	60	83	60	50	100	50	57	57	50	83	50	50
55	73	60	67	67	70			55	73	43	73	70	67	40	50	43	40	50	67	57	43	67	50	43	67	50	67	57
56	70	67	33	71	67			56	58	80	78	75	50	43	80	80	43	100	50	60	83	43	67	67	43	67	83	120
57	73	71	67	78	63			57	57	83	67	63	44	67	83	83	67	50	57	67	50	71	50	50	71	100	60	50
58	75	100	71	67	63			58	90	60	60	56	50	80	43	60	80	80	67	50	67	50	43	67	50	80	80	80
59	92	60	71	78	67			59	73	50	78	75	63	100	60	50	100	80	80	83	80	60	50	80	80	57	57	67
60	67	33	78	67	70			60	67	57	100	100	60	60	67	57	60	67	80	60	100	38	60	100	50	67	67	43
61	73	33	67	71	70			61	62	57	100	100	67	60	80	57	60	80	67	80	43	67	80	43	50	80	80	86
62	83	80	67	71	70			62	91	80	89	70	75	67	67	80	67	50	60	86	50	80	67	50	100	60	60	120
63	70	33	78	78	67			63	64	67	70	67	50	50	57	67	50	57	67	50	80	50	60	80	50	80	80	50
64	73	50	67	50	63			64	67	50	60	56	36	29	43	50	29	60	43	100	60	80	67	60	80	83	83	100
65	73	80	78	78	70			65	62	57	80	70	75	80	80	57	80	67	80	60	100	60	43	100	100	43	43	60
66	75	67	67	75	73			66	82	67	100	89	100	60	67	67	60	60	50	80	67	67	80	67	50	80	80	50
67	92	60	71	80	67			67	110	60	88	75	83	100	50	60	100	50	60	80	71	60	50	71	100	60	60	80
68	80	80	78	45	70			68	67	60	80	88	75	40	43	60	40	60	60	71	120	67	80	120	50	67	67	80
69	82	83	67	75	67			69	82	83	64	60	56	75	83	83	75	80	67	50	60	57	67	60	57	50	50	67
70	82	80	78	67	67			70	69	100	78	67	71	50	100	100	50	80	80	60	83	57	80	83	57	50	50	60
71	80	40	67	75	70			71	73	80	80	88	75	67	80	80	67	50	50	80	50	80	57	50	100	43	43	50
72	82	67	71	67	67			72	75	67	78	60	71	50	67	67	50	67	57	60	67	67	80	67	50	80	80	43
73	80	60	71	71	63			73	67	60	67	45	57	125	60	60	125	60	60	100	71	50	50	86	50	67	67	100
74	80	33	78	78	100			74	73	50	60	56	50	60	80	50	60	50	67	67	60	100	50	60	120	50	67	50
75	73	71	71	67	80			75	67	83	89	70	86	80	83	83	80	29	60	50	33	50	57	67	50	67	50	80
76	70	40	33	78	78			76	64	60	88	67	100	40	60	60	40	60	80	67	60	100	50	50	100	50	67	33
77	91	67	67	78	75			77	91	67	75	56	117	75	50	67	75	67	83	71	67	50	67	67	60	100	60	57
78	80	40	78	67	80			78	67	80	80	70	100	125	67	80	125	80	50	60	80	67	67	50	57	60	50	86
79	82	67	67	71	82			79	82	80	100	89	114	50	80	80	50	100	43	50	100	57	67	83	80	43	43	80
80	83	40	71	71	78			80	100	67	88	75	133	80	67	67	80	50	57	80	50	57	67	50	83	60	60	80
81	80	80	71	78	80			81	73	80	80	88	88	67	80	80	67	50	80	57	50	80	57	57	50	67	67	50
82	83	100	33	71	78			82	83	67	64	67	67	50	80	67	50	67	67	80	67	50	60	120	60	67	67	50
83	82	67	75	78	78			83	69	57	78	75	114	60	67	57	60	43	67	67	43	67	67	50	67	43	43	83
84	80	33	75	67	90			84	73	57	80	78	113	60	80	57	60	40	60	50	40	60	50	83	60	67	57	43
85	83	29	71	78	44			85	77	100	78	75	100	57	83	100	57	67	67	57	67	67	67	50	100	60	60	80
86	83	67	67	67	100			86	75	67	67	63	114	50	57	67	50	50	80	80	50	50	50	57	80	67	57	50
87	83	60	38	71	63			87	91	50	60	56	88	120	43	50	120	71	50	60	71	50	50	80	71	50	60	50
88	75	40	75	71	67			88	69	80	78	75	100	80	80	80	80	29	60	50	29	50	50	83	120	67	67	57
89	92	67	75	67	80			89	85	67	100	100	133	60	67	67	60	60	71	83	60	57	57	50	50	57	67	71
90	91	60	78	71	80			90	77	60	100	100	117	100	50	60	100	33	100	83	33	67	57	43	83	67	67	100
91	92	33	75	78	75			91	69	80	67	63	86	50	80	120	50	67	67	57	57	50	50	57	50	67	67	50
92	82	71	33	67	80			92	82	100	80	78	75	67	100	100	67	100	50	60	83	71	50	50	86	50	50	43
93	90	71	78	44	82			93	75	100	90	89	88	43	100	100	43	50	43	67	67	43	83	50	43	120	60	67
94	70	67	78	78	78			94	54	67	88	86	83	60	80	67	60	80	33	50	50	33	43	67	67	60	80	67
95	73	40	71	67	80			95	67	57	80	78	75	60	67	57	60	40	60	67	80	60	83	60	60	71	43	50
96	77	33	78	71	78			96	91	100	64	60	56	50	100	100	50	50	80	100	100	50	60	80	50	50	33	80
97	67	71	67	71	78			97	73	100	78	75	71	67	100	100	67	100	67	60	43	67	80	57	50	80	80	60
98	80	29	33	44	80			98	67	80	80	78	75	67	57	120	67	50	100	43	50	100	67	67	100	80	60	43
99	82	80	75	71	78			99	64	67	78	75	71	50	80	67	50	57	50	67	80	50	80	80	50	100	100	67
100	80	67	71	78	75			100	73	80	67	63	57	43	67	80	43	80	43	80	80	60	67	80	80	50	33	60

## Sheet: hormone levels
20E									JH
y=0.1343x+0.0248		nmol/l							Y=0.0233x+0.0968		ng/l
	Control	model	0.25mg/ml	0.5mg/ml	1mg/ml					Control	model	0.25mg/ml	0.5mg/ml	1mg/ml
OD	0.5092	0.2877	0.3139	0.3524	0.4291				OD	0.4975	0.3297	0.389	0.4273	0.4135
content	3.60685	1.95756	2.15264	2.43932	3.01042				content	17.1974	9.99571	12.5408	14.1845	13.5923
OD	0.5292	0.3077	0.3439	0.3624	0.4491				OD	0.5175	0.3497	0.379	0.4173	0.4835
content	3.75577	2.10648	2.37602	2.51378	3.15934				content	18.0558	10.8541	12.1116	13.7554	16.5966
OD	0.4892	0.2677	0.2939	0.3724	0.4091				OD	0.4775	0.3197	0.379	0.3873	0.4435
content	3.45793	1.80864	2.00372	2.58824	2.8615				content	16.3391	9.56652	12.1116	12.4678	14.8798
20E
y=0.1343x+0.0248		nmol/l
	7 day	35 day	Rg1	Re	Rb1	Rf	Rg2	Rh1	Rc	F1	Rb2	Rb3	Rd	F2	Rk3	Rg3	PPT	CK	Rh2(s)	PPD
OD	0.5192	0.2977	0.4391	0.4224	0.3839	0.2897	0.2857	0.3057	0.2857	0.2857	0.2907	0.2957	0.3007	0.3057	0.3057	0.2957	0.305033	0.306748	0.308462	0.310176
content	3.68131	2.03202	3.08488	2.96054	2.67386	1.97245	1.94267	2.09159	1.94267	1.94267	1.9799	2.01713	2.05436	2.09159	2.09159	2.01713	2.08662	2.09939	2.11215	2.12492
							0.3117	0.3317	0.3117	0.3117	0.3167	0.3217	0.3267	0.3317	0.3317	0.3217	0.331033	0.332748	0.334462	0.336176
	7 day	35 day	Rg1	Re	Rb1	Rf	Rg2	Rh1	Rc	F1	Rb2	Rb3	Rd	F2	Rk3	Rg3	PPT	CK	Rh2(s)	PPD
OD	0.5952	0.3737	0.5151	0.4284	0.4099	0.3657	0.3357	0.3557	0.3357	0.3357	0.3407	0.3457	0.3507	0.3557	0.3557	0.3457	0.355033	0.356748	0.358462	0.360176
content	4.24721	2.59792	3.65078	3.00521	2.86746	2.53835	2.31497	2.46389	2.31497	2.31497	2.3522	2.38943	2.42666	2.46389	2.46389	2.38943	2.45892	2.47169	2.48445	2.49722
	7 day	35 day	Rg1	Re	Rb1	Rf	Rg2	Rh1	Rc	F1	Rb2	Rb3	Rd	F2	Rk3	Rg3	PPT	CK	Rh2(s)	PPD
OD	0.5712	0.3497	0.4911	0.4844	0.3859	0.3417	0.3117	0.3317	0.3117	0.3117	0.3167	0.3217	0.3267	0.3317	0.3317	0.3217	0.331033	0.332748	0.334462	0.336176
content	4.0685	2.41921	3.47208	3.42219	2.68876	2.35964	2.13626	2.28518	2.13626	2.13626	2.17349	2.21072	2.24795	2.28518	2.28518	2.21072	2.28022	2.29298	2.30575	2.31851
雌果蝇
JH
Y=0.0233x+0.0968		ng/l
	7 day	35 day	Rg1	Re	Rb1	Rf	Rg2	Rh1	Rc	F1	Rb2	Rb3	Rd	F2	Rk3	Rg3	PPT	CK	Rh2(s)	PPD
	0.5605	0.4027	0.5265	0.4703	0.462	0.3949	0.3849	0.4149	0.4349	0.4099	0.3849	0.4199	0.4149	0.4199	0.4249	0.4049	0.4049	0.4034	0.3999	0.3964
	19.9013	13.1288	18.4421	16.03	15.6738	12.794	12.3648	13.6524	14.5107	13.4378	12.3648	13.867	13.6524	13.867	14.0815	13.2232	13.2232	13.1588	13.0086	12.8584
	7 day	35 day	Rg1	Re	Rb1	Rf	Rg2	Rh1	Rc	F1	Rb2	Rb3	Rd	F2	Rk3	Rg3	PPT	CK	Rh2(s)	PPD
	0.5465	0.3887	0.5125	0.4563	0.448	0.3809	0.3709	0.4009	0.4209	0.3959	0.3709	0.4059	0.4009	0.4059	0.4109	0.3909	0.3909	0.3894	0.3859	0.3824
	19.3004	12.5279	17.8412	15.4292	15.073	12.1931	11.7639	13.0515	13.9099	12.8369	11.7639	13.2661	13.0515	13.2661	13.4807	12.6223	12.6223	12.5579	12.4077	12.2575
	7 day	35 day	Rg1	Re	Rb1	Rf	Rg2	Rh1	Rc	F1	Rb2	Rb3	Rd	F2	Rk3	Rg3	PPT	CK	Rh2(s)	PPD
	0.5675	0.4097	0.5335	0.4773	0.469	0.4019	0.3919	0.4039	0.4239	0.3989	0.3919	0.4089	0.4039	0.4089	0.4139	0.4119	0.4119	0.4104	0.4069	0.4034
	20.2017	13.4292	18.7425	16.3305	15.9742	13.0944	12.6652	13.1803	14.0386	12.9657	12.6652	13.3948	13.1803	13.3948	13.6094	13.5236	13.5236	13.4592	13.309	13.1588

## Sheet: steroid signaling
β-action								β-action								β-action
	Control	model	0.25mg/ml	0.5mg/ml	1mg/ml				Control	model	0.25mg/ml	0.5mg/ml	1mg/ml				Control	model	2mg/ml	0.5mg/ml	1mg/ml
CT	15.0091	15.61	16.0916	15.7251	17.0981			CT	15.8091	16.41	16.8916	16.5251	17.8981			CT	15.0091	15.61	16.0916	15.7251	17.0981
CT	15.8925	15.2	16.36	15.9532	16.8431			CT	16.6925	16	17.16	16.7532	17.6431			CT	15.8925	15.2	16.36	15.9532	16.8431
CT	16.0852	16.37	17.1916	16.0238	16.57			CT	16.8852	17.17	17.9916	16.8238	17.37			CT	16.0852	16.37	17.1916	16.0238	16.57
mean CT	15.6623	15.7267	16.5477	15.9007	16.8371			mean CT	16.4623	16.5267	17.3477	16.7007	17.6371			mean CT	15.6623	15.7267	16.5477	15.9007	16.8371
Ecr								Ecr								Ecr
	Control	model	0.25mg/ml	0.5mg/ml	1mg/ml				Control	model	0.25mg/ml	0.5mg/ml	1mg/ml				Control	model	2mg/ml	0.5mg/ml	1mg/ml
CT	24.4186	25.56	26.6228	25.0408	25.2645			CT	23.6186	25.4	25.5023	24.0441	24.6645			CT	22.8186	23.8	24.4228	24.8408	24.0645
CT	23.9358	25.36	25.614	25.4804	25.6724			CT	23.1358	24.76	25.014	24.8804	25.0724			CT	22.3358	23.16	24.414	24.2804	24.4724
CT	24.55	26.01	25.86	24.8757	25.9733			CT	23.75	24.41	25.26	24.2757	25.3733			CT	22.95	24.81	24.66	22.6757	23.7733
mean CT	24.3015	25.6433	26.0323	25.1323	25.6368			mean CT	23.5015	24.8567	25.2588	24.4001	25.0368			mean CT	22.7015	23.9233	24.4989	23.9323	24.1034
	1	0.412514	0.556567	0.663229	0.894715				1	0.408719	0.546445	0.632798	0.778894				1	0.448293	0.531433	0.502634	0.854311
Met								Met								Met
	Control	model	0.25mg/ml	0.5mg/ml	1mg/ml				Control	model	0.25mg/ml	0.5mg/ml	1mg/ml				Control	model	2mg/ml	0.5mg/ml	1mg/ml
CT	24.0305	24.84	24.5234	23.7507	24.8776			CT	24.1403	23.84	24.5234	23.5069	24.8776			CT	24.2214	24.84	24.5234	23.9507	24.8776
CT	23.7853	24.976	25.5721	24.859	25.814			CT	23.4479	25.0976	25.5721	24.5897	24.3951			CT	23.3545	24.976	25.8572	24.5897	25.3951
CT	23.6329	24.941	25.66	24.841	25.6909			CT	23.3863	25.941	25.66	24.841	25.6909			CT	23.4739	24.941	25.66	24.841	25.6909
mean CT	23.8162	24.919	25.2519	24.4835	25.4608			mean CT	23.6582	24.9595	25.2519	24.3125	24.9879			mean CT	23.6832	24.919	25.3469	24.4604	25.3212
	1	0.486874	0.682934	0.742843	0.72208				1	0.424257	0.612058	0.74954	0.898193				1	0.443999	0.583093	0.688358	0.7254
EipB 74								EipB 74								EipB 74
	Control	model	0.25mg/ml	0.5mg/ml	1mg/ml				Control	model	0.25mg/ml	0.5mg/ml	1mg/ml				Control	model	2mg/ml	0.5mg/ml	1mg/ml
CT	21.7993	23.45	24.5966	23.529	24.5105			CT	21.118	23.45	24.5966	23.1529	24.1505			CT	21.0212	23.45	24.2597	23.1529	24.1505
CT	22.7721	23.801	24.1197	23.1486	24.0253			CT	22.4277	23.801	24.1197	23.4858	24.0253			CT	22.8943	23.801	24.1966	23.2486	24.0253
CT	23.3455	24.711	24.098	23.5905	24.0289			CT	23.3635	23.711	24.098	23.1591	23.4903			CT	23.7136	23.711	24.098	23.5905	24.0289
mean CT	22.6389	23.9873	24.2714	23.4227	24.1882			mean CT	22.3031	23.654	24.2714	23.2659	23.8887			mean CT	22.543	23.654	24.1848	23.3307	24.0682
	1	0.410654	0.595825	0.68524	0.771378				1	0.409926	0.472069	0.605238	0.752185				1	0.484112	0.592007	0.683397	0.784361
Br								Br								Br
	Control	model	0.25mg/ml	0.5mg/ml	1mg/ml				Control	model	0.25mg/ml	0.5mg/ml	1mg/ml				Control	model	2mg/ml	0.5mg/ml	1mg/ml
CT	22.2462	23.69	23.5529	25.09	25.6462			CT	22.1125	23.39	23.6529	25.09	26.3462			CT	22.1125	23.69	23.4529	25.09	26.0365
CT	22.1483	23.151	23.9486	24.91	25.72			CT	22.3515	23.51	23.9486	25.081	26.2003			CT	22.3515	23.51	23.5486	25.041	26.12
CT	22.3114	23.4465	23.9591	24.4	25.9547			CT	22.2731	23.4465	23.9591	25.14	25.5467			CT	22.2731	23.4465	23.5591	25.34	26.1547
mean CT	22.2353	23.4292	23.8202	24.8	25.7736			mean CT	22.2457	23.4488	23.8535	25.1037	26.0311			mean CT	22.2457	23.5488	23.5202	25.157	26.1037
	1	0.457079	0.615811	0.199399	0.194316				1	0.454148	0.606094	0.162718	0.163734				1	0.423735	0.763631	0.156813	0.155692
Kr-h								Kr-h								Kr-h
	Control	model	0.25mg/ml	0.5mg/ml	1mg/ml				Control	model	0.25mg/ml	0.5mg/ml	1mg/ml				Control	model	2mg/ml	0.5mg/ml	1mg/ml
CT	22.6556	23.946	24.87	23.3281	23.806			CT	22.5566	23.946	23.87	23.3281	23.806			CT	22.1456	22.946	23.87	23.3281	23.806
CT	22.2677	23.517	23.81	23.596	24.0533			CT	22.3427	23.517	24.81	23.596	24.0533			CT	22.2734	23.517	23.81	22.596	23.0533
CT	22.6657	23.645	23.96	23.3315	24.146			CT	22.1967	23.645	23.96	23.3315	24.146			CT	22.362	23.645	23.96	23.3315	24.146
mean CT	22.5297	23.7027	24.2133	23.4185	24.0018			mean CT	22.3653	23.7027	24.2133	23.4185	24.0018			mean CT	22.2603	23.3693	23.88	23.0852	23.6684
	1	0.463739	0.575056	0.637095	0.81377				1	0.413801	0.513131	0.56849	0.72614				1	0.484768	0.601133	0.665986	0.850672
Hmgcr								Hmgcr								Hmgcr
	Control	model	0.25mg/ml	0.5mg/ml	1mg/ml				Control	model	0.25mg/ml	0.5mg/ml	1mg/ml				Control	model	2mg/ml	0.5mg/ml	1mg/ml
CT	23.0893	23.47	25.1335	23.8306	24.5172			CT	23.0893	24.47	25.1335	24.8306	24.5172			CT	23.1709	24.47	24.6133	24.8306	24.5172
CT	23.1972	24.41	25.2378	23.9614	24.8115			CT	23.1972	24.41	25.2378	23.9614	24.8115			CT	23.252	24.41	25.6238	23.9614	24.8115
CT	23.3774	25.56	24.8066	23.7215	24.9254			CT	23.3774	24.56	24.8066	23.7215	24.9254			CT	23.4838	24.56	24.8066	23.7215	24.9254
mean CT	23.2213	24.48	25.0593	23.8378	24.7514			mean CT	23.2213	24.48	25.0593	24.1712	24.7514			mean CT	23.3022	24.48	25.0146	24.1712	24.7514
	1	0.436987	0.516719	0.769435	0.78171				1	0.436987	0.516719	0.610701	0.78171				1	0.462201	0.563733	0.645939	0.826816
Jhamt								Jhamt								Jhamt
	Control	model	0.25mg/ml	0.5mg/ml	1mg/ml				Control	model	0.25mg/ml	0.5mg/ml	1mg/ml				Control	model	2mg/ml	0.5mg/ml	1mg/ml
CT	24.1633	25.98	25.924	25.6003	26.2462			CT	24.3616	25.98	26.924	25.6003	25.2462			CT	24.8362	25.98	26.924	25.6003	25.7246
CT	24.7117	25.85	26.1723	24.5332	25.8003			CT	24.2712	25.85	26.1723	25.5332	26.8003			CT	24.7271	25.85	26.1723	25.5332	26.8003
CT	24.779	25.699	26.2154	25.46	26.1467			CT	24.6278	25.699	26.2154	25.46	26.1467			CT	24.8628	25.699	26.2154	25.46	26.1467
mean CT	24.5513	25.843	26.1039	25.1979	26.0644			mean CT	24.4202	25.843	26.4372	25.5312	26.0644			mean CT	24.8087	25.843	26.4372	25.5312	26.2239
	1	0.427121	0.629766	0.753609	0.790998				1	0.390008	0.456414	0.546167	0.722267				1	0.51053	0.597456	0.714945	0.846518
	ECR mutant Drosophila
β-action									β-action									β-action
	Control	Model	Ginsenosides	ECR-/-	ECR-/--Ginsenosides					Control	Model	Ginsenosides	ECR-/-	ECR-/--Ginsenosides					Control	Model	Ginsenosides	ECR-/-	ECR-/--Ginsenosides
CT	15.0091	15.61	17.0981	16.0916	15.7251				CT	15.8091	16.41	17.8981	16.8916	16.5251				CT	15.0091	15.61	17.0981	16.0916	15.7251
CT	15.8925	15.2	16.8431	16.36	15.9532				CT	16.6925	16	17.6431	17.16	16.7532				CT	15.8925	15.2	16.8431	16.36	15.9532
CT	16.0852	16.37	16.57	17.1916	16.0238				CT	16.8852	17.17	17.37	17.9916	16.8238				CT	16.0852	16.37	16.57	17.1916	16.0238
mean CT	15.6623	15.7267	16.8371	16.5477	15.9007				mean CT	16.4623	16.5267	17.6371	17.3477	16.7007				mean CT	15.6623	15.7267	16.8371	16.5477	15.9007
Eip74B									Eip74B									Eip74B
	Control	Model	Ginsenosides	ECR-/-	ECR-/--Ginsenosides					Control	Model	Ginsenosides	ECR-/-	ECR-/--Ginsenosides					Control	Model	Ginsenosides	ECR-/-	ECR-/--Ginsenosides
CT	24.4186	25.46	26.0051	27.75	27.9021				CT	23.6186	24.86	25.1405	27.175	27.4021				CT	22.8186	24.26	23.8051	26.955	26.0021
CT	23.9358	25.36	26.006	27.298	27.0437				CT	23.1358	24.76	25.406	27.298	26.5044				CT	22.3358	24.16	24.5806	25.9878	25.1367
CT	24.55	25.31	25.3995	27.88	26.8279				CT	23.75	24.71	24.3953	27.088	26.8279				CT	22.95	24.11	24.7953	25.968	25.7872
mean CT	24.3015	25.3767	25.8036	27.6427	27.2579				mean CT	23.5015	24.7767	24.9806	27.187	26.9115				mean CT	22.7015	24.1767	24.3937	26.3036	25.642
	1	0.496265	0.797033	0.182281	0.151986					1	0.432023	0.809809	0.143578	0.110986					1	0.376098	0.698631	0.152122	0.153668
Br									Br									Br
	Control	Model	Ginsenosides	ECR-/-	ECR-/--Ginsenosides					Control	Model	Ginsenosides	ECR-/-	ECR-/--Ginsenosides					Control	Model	Ginsenosides	ECR-/-	ECR-/--Ginsenosides
CT	20.2125	21.31	21.5586	24.4186	23.6186				CT	19.4125	20.9788	21.31	23.8051	23.9788				CT	18.6125	20.811	20.0359	21.3909	20.3788
CT	20.3956	21.39	21.8462	23.9358	23.5358				CT	19.5956	20.4	21.39	23.5806	23.4				CT	18.7956	20.19	20.8262	21.8621	21.8
CT	21.068	21.56	22.5191	24.55	23.75				CT	20.268	21.0609	21.56	23.7953	23.0609				CT	19.468	19.86	20.7319	21.8792	21.4609
mean CT	20.5587	21.42	21.9746	24.3015	23.6348				mean CT	19.7587	20.8132	21.42	23.727	23.4799				mean CT	18.9587	20.287	20.5313	21.7107	21.2132
	1	0.575581	0.846089	0.137994	0.139887					1	0.503423	0.713759	0.118024	0.0894501					1	0.416414	0.759006	0.274221	0.247224

## Sheet: hplc
Ginsenoside content
					standard 5ul	sample 15ul	Initial sample concentration 7.15mg/ml
number	Ginsenoside monomer	concentration(mg/ml)	Peak area of standard product（Except the Ro）	Sample peak area（5.2mg/ml）		content(%)
1	Rg1	0.115057	217876	10725470	1.88799	0.264055
2	Re	0.0844951	415591	19633801	1.3306	0.186098
3	Ro	0	609558
4	Rf	0.0687873	502147	4982150	0.227496	0.0318176
5	Rg2(Rh1(s))	0.101835	337045	8903703	0.896722	0.125416
6	Rh1(R)	0.0748795	827332	4197562	0.126636	0.0177114
7	Rb1	0.0715542	518381	9482228	0.43629	0.0610196
8	Rc	0.0131279	651149	5909686	0.0397154	0.0055546
9	F1	0.0172399	322153	1179020	0.0210316	0.00294149
10	Rb2	0.123477	1368218	842511	0.0253446	0.0035447
11	Rb3	0.0551429	382934	12203450	0.58577	0.0819259
12	Rd	0.0708921	1020079	2203366	0.0510422	0.00713877
13	F2	0.112655	2442139	1820740	0.0279967	0.00391563
14	Rk3	0.0855007	779315	2745273	0.100397	0.0140415
15	Rg3	0.0521239	1273951	645631	0.00880536	0.00123152
16	PPT	0.0950165	1225139	4090150	0.105738	0.0147886
17	CK	0.140292	1386315	672098	0.0226717	0.00317087
18	rh2(s)	0.136648	486568	1405065	0.131533	0.0183962
19	ppd	0.0732705	1106899	792884	0.0174948	0.00244683
						0.845214
